# Supplementary material for: Advancing Solvent Dehydration with Innovative HybSi® AR Membranes: Economic and Environmental Benefits of Pervaporation
Source: Membranes (Basel). 2025 Dec 1;15(12):367. doi: 10.3390/membranes15120367 (PMC12735060; doi:10.3390/membranes15120367)
Supplement: Supplementary file 1 [file membranes-15-00367-s001.zip]

Archive with 1 entries (1 files):
- membranes-3949909-supplementary.pdf
